# Supplementary material for: Morphology and Phylogeny Reveal Vamsapriyaceae fam. nov. (Xylariales, Sordariomycetes) with Two Novel Vamsapriya Species
Source: J Fungi (Basel). 2021 Oct 21;7(11):891. doi: 10.3390/jof7110891 (PMC8622883; doi:10.3390/jof7110891)
Supplement: Supplementary file 1 [file jof-07-00891-s001.zip]

Archive with 1 entries (1 files):
- jof-1391842-supplementary.pdf
